# Supplementary material for: Clinical Outcomes of Next-Generation Microwave Thermosphere Ablation for Hepatocellular Carcinoma with Primarily Hepatitis-Related Etiology
Source: J Clin Med. 2023 Dec 8;12(24):7577. doi: 10.3390/jcm12247577 (PMC10743866; doi:10.3390/jcm12247577)
Supplement: Supplementary file 1 [file jcm-12-07577-s001.zip]

Archive with 1 entries (1 files):
- jcm-2707214-supplementary.pdf
